# Supplementary material for: Incidence and predictors of retreatment in chronic hepatitis B patients after discontinuation of entecavir or tenofovir treatment
Source: PLoS One. 2019 Oct 4;14(10):e0222221. doi: 10.1371/journal.pone.0222221 (PMC6777800; doi:10.1371/journal.pone.0222221)
Supplement: S1 Data — (XLSX) [file pone.0222221.s001.xlsx]

## Sheet: 工作表1
ETV 1, TDF 2	Age	sex (male:1, female:0)	genotype 0: B, 1:C	NA-naïve 1: yes, 0: no	AST (U/L)	ALT (U/L)	T-bilirubin (mg/dL)	log HBV DNA IU/mL	HBeAg (1: +, 0: -)	txduration (wks)	consolidationduration (wks)	loghbsagbase (log IU/mL)	loghbsagend (log IU/mL)	Virological relapse (VR)	VRduration (wks)	Clinical relapse (CR)	CRduration (wks)	retreatment	retreatmentduration (wks)	hepatic decompensation (yes: 1, no: 0)	hbsagend 1: <150, 2: 150-500, 3: >500)
1	56	1	1	1	116	216	0.6	6.93	1	157	155	2.17	3.21	1	33	1	44
1	43	1	0	1	347	588	1.1	6.06	0	235	210	4.02	2.68	1	44	0	300
1	56	1	0	1	39	60	1	5.63	0	71	26	0.99	0.31	0	333	0	333
1	50	1	0	1	90	142	1	4.44	0	158	103	2.84	2.9	1	12	1	12
1	69	1	0	1	472	542	18.3	6.58	0	157	100	4.08	2.24	1	12	1	30
1	50	0	0	0	26	23	0.7	4.45	0	121	111	2.07	1.99	0	311	0	311
1	30	1	1	1	50	132	0.7	2.34	1	156	145	2.57	2.75	0	289	0	289
1	38	1	0	1	221	300	1.8	6.25	1	173	138	4.37	2.89	1	33	1	33
1	57	1	0	0	61	79	1.2	7.16	0	156	132	3.59	2.41	1	58	1	71
1	60	1	0	1	79	49	2.8	7.39	0	156	88	3.79	1.74	1	37	1	37
1	53	0	0	1	116	176	1.4	5.58	0	155	78	3.64	2.38	1	22	1	22
1	42	1	0	0	121	285	0.7	6.42	0	114	59	3.49	2.89	1	27	1	27
1	58	1	1	0	625	968	2.2	6.58	0	157	131	3.4	3.5	1	50	1	66
1	54	1	0	0	155	344	2.1	8.04	0	160	108	4.42	2.25	1	73	1	73
1	57	1	0	1	76	160	1	6.28	0	182	158	1.96	1.8	1	86	0	284
1	58	1	0	0	237	344	2.1	6.65	0	169	145	3.68	3.1	1	123	0	280
1	31	1	0	1	1303	1591	4.6	8.04	0	196	165	4.38	3.63	0	210	0	210
1	55	0	0	0	872	1002	2.4	5.41	0	156	130	2.22	2.22	1	24	1	67
1	67	1	0	1	44	51	1.3	4.31	0	167	145	2.12	2.17	1	13	0	277
1	67	1	0	1	266	363	1.2	5.38	0	236	225	2.71	2.36	1	47	1	71
1	45	0	0	1	101	135	0.4	7.97	1	158	81	4.36	3.05	1	26	1	26
1	57	1	0	1	95	197	1.3	7.02	0	212	186	2.91	2.57	1	24	1	24
1	36	0	1	1	444	351	11.3	4.48	1	162	86	3.03	3.38	1	293	1	293	1	96	0	3
1	41	1	1	1	447	748	1	5.05	1	60	40	2.32	2.66	0	476	0	476	0	300	0	2
1	41	1	0	1	977	1540	4.4	8.04	1	145	136	4.44	2.78	1	41	1	41	0	333	0	1
1	61	1	0	0	73	107	0.8	4.77	0	146	122	1.33	-1.3	0	214	0	214	1	27	0	3
1	58	1	0	1	58	118	0.9	6.37	0	157	127	3.36	3.2	1	112	1	112	1	32	0	2
1	23	1	0	1	297	814	1.6	4.74	1	123	77	3.48	3.17	0	196	0	196	0	311	0	1
1	23	1	0	1	26	27	1	2.73	0	340	316	3.54	2.25	0	176	0	176	0	289	0	3
1	40	1	0	1	144	206	0.9	7.06	0	157	133	3.08	2.21	1	36	1	36	1	33	0	3
1	58	1	1	1	97	221	5.3	3.41	0	164	140	2.81	2.69	0	289	0	289	1	85	0	2
1	40	1	0	0	86	134	1.1	6.84	1	158	45	4.09	3.25	1	26	1	39	1	38	0	1
1	63	1	0	1	97	133	1.3	5.48	0	156	121	2.78	2.36	1	12	1	57	1	33	0	2
1	32	0	0	1	451	715	9.8	5.38	1	185	50	2.94	3.56	1	238	0	298	1	54	0	3
1	55	1	0	1	1238	159	5.2	2.25	0	153	122	3.07	3.02	0	243	0	243	1	135	0	3
1	29	1	0	1	337	920	2	6.78	1	157	134	3.35	2.43	0	210	0	210	1	79	0	2
1	48	1	1	1	568	1208	1.3	5.21	1	157	140	4.53	3.18	1	12	1	22	0	284	0	1
1	40	0	0	1	144	216	5.6	4.53	0	157	133	2.35	1.63	1	138	0	284	0	280	0	3
1	32	1	0	0	149	366	10	5.45	0	158	134	1.01	2.87	0	263	0	263	0	210	0	3
1	59	1	0	1	119	137	1.3	5.92	0	156	131	2.83	2.23	1	29	0	285	1	67	0	2
1	71	0	1	1	101	94	1.3	5.77	0	156	106	3.38	3.25	1	24	1	77	0	277	0	1
1	52	1	0	0	92	206	0.7	6.38	0	259	197	3.82	2.74	1	10	1	12	1	96	0	2
1	68	0	0	1	44	34	0.4	4.81	1	102	74	2.64	1.83	1	29	1	29	1	37	0	3
1	60	1	1	1	200	425	0.6	6.45	1	156	80	1.7	0.3	0	275	0	275	1	233	0	2
1	50	1	1	0	113	247	0.6	7.23	1	204	94	2.74	2.78	0	285	0	285	1	293	0	3
1	40	1	0	1	110	383	0.9	3.96	0	157	131	3.66	3.39	0	356	0	356	0	476	0	2
1	45	1	0	1	42	84	0.6	7.2	0	156	132	3.57	2.69	0	215	0	215	1	133	1	3
1	30	1	0	1	465	700	13.9	5.63	1	205	52	2.81	3.72	0	141	0	141	0	214	0	1
1	43	0	1	1	32	43	1	5.51	0	224	193	3.14	1.88	1	18	1	24	1	135	0	3
1	28	0	0	1	254	407	0.9	7.56	1	184	160	3.91	2.56	1	200	0	246	0	196	0	3
1	65	1	0	1	147	347	10.4	5.98	0	156	55	1.68	2.25	1	12	0	141	0	176	0	2
1	57	1	0	1	26	37	1	1.11	0	192	150	3.52	3.19	1	14	1	19	0	121	0	2
1	63	1	0	1	64	79	0.6	6.96	0	159	133	4.04	2.29	1	135	1	143	0	289	0	2
1	67	1	1	1	89	127	1.3	5.51	0	157	133	1.63	2.69	1	26	1	65	1	45	0	3
1	51	0	0	1	84	128	1.5	5.54	0	157	131	2.79	2.76	1	26	0	210	1	67	0	2
1	46	1	1	1	61	122	0.5	6.33	0	157	107	2.93	1.82	0	176	0	176	0	298	0	3
1	60	1	0	1	50	73	0.8	4.93	0	156	148	3.07	2.88	1	32	1	72	0	243	0	3
1	51	1	0	1	50	75	0.6	4.77	0	190	176	3.04	2.79	1	18	1	27	0	210	0	2
1	43	1	0	1	56	101		6.4	0	156	121	3.29	3.1	1	24	1	24	1	37	0	3
1	60	0	0	1	376	261	2.7	8.04	0	156	131	1.25	1.99	1	39	1	95	0	284	0	1
1	57	0	0	1	76	82	0.6	6.36	0	156	104	2.62	2.14	1	24	1	24	0	263	0	3
1	53	0	1	0	136	170	0.6	5.82	0	172	137	3.87	3.54	1	12	1	41	0	285	0	2
1	51	1	1	1	18	38	0.7	3.4	0	207	195	1.84	1.63	0	353	0	353	1	90	0	3
1	48	1	0	1	352	932	8.2	4.7	0	154	124	4.5	3.1	1	108	1	169	1	87	0	3
1	50	0	0	0	78	142	0.4	4.38	0	299	275	2.41	0.59	0	161	0	161	1	32	0	1
1	44	1	0	1	73	115	1.3	6.67	0	156	132	2.61	2.71	1	10	1	14	0	275	0	1
1	49	0	1	1	170	158	2.1	4.67	1	153	113	3.6	3.8	1	8	1	12	0	285	0	3
1	44	1	0	1	126	232		6.26	0	108	79	3.67	2.79	1	135	1	135	0	356	0	3
1	30	1	0	0	463	1054	2	8.04	1	156	120	4.81	3.56	0	281	0	281	0	215	0	2
1	54	0	0	1	664	811	8.9	3.99	0	157	123	1.69	1.5	0	284	0	284	0	141	0	3
1	52	1	0	1	1654	1710	10.3	6	0	152	137	2.94	2.66	1	85	1	203	1	55	0	1
1	61	0	0	1	129	70	2.4	8.04	1	156	111	3.96	1.72	1	40	1	40	0	246	0	2
1	62	1	0	0	283	881	1	3.52	0	169	147	2.4	2.11	1	22	1	46	0	141	0	2
1	38	1	1	1	59	88	1	5.2	0	139	116	3.9	3.63	1	56	1	56	1	34	0	3
1	52	1	0	1	123	189	0.7	6.21	0	154	126	4.09	3.12	1	111	1	111	1	222	0	2
1	50	1	0	0	109	244	1.2	6.19	0	151	126	3.98	2.86	1	27	1	62	0	192	0	2
1	35	1	1	1	68	229	0.9	5.38	0	285	262	4.13	4.28	1	26	1	41	0	210	0	3
1	43	1	0	1	22	32	1.2	3.49	0	152	144	2.35	1.81	0	52	0	52	0	176	0	1
1	46	1	0	1	26	39	2.2	2.53	0	157	133	1.3	0.11	0	191	0	191	1	92	0	3
1	45	1	0	1	48	85	2	5.34	0	156	133	3.17	3.05	1	46	1	76	1	44	0	3
1	48	1	0	1	79	125	0.6	7.84	0	157	133	3.89	3.11	1	54	1	74	1	24	0	3
1	36	1	0	0		76	0.4	4.75	0	196	141	3.85	3.07	1	30	1	30	1	95	0	1
1	55	1	0	1	57	83	0.7	6.04	0	156	132	2.83	2.78	1	78	1	89	1	40	0	1
1	50	1	1	0	331	699	1.5	5.33	0	157	127	3.23	2.55	1	12	1	113	1	53	0	3
1	29	1	0	0	116	185	0.9	5.05	1	310	149	3.3	2.82	0	147	0	147	0	355	0	1
1	42	0	0	0	87	176	0.4	7.89	0	150	136	3.47	2.62	1	372	0	398	1	169	0	3
1	38	1	1	1	49	99	0.5	8.04	1	157	90	2.87	2.81	1	108	0	236	0	161	0	1
1	58	0	1	1	68	84	0.7	7.5	1	160	136	3	3.67	0	220	0	220	1	28	0	3
1	54	1	0	1	1171	1183	3.7	8.04	0	157	95	4.41	2.89	1	24	1	30	1	28	0	3
1	42	1	1	1	92	188	1	5.98	1	300	247	3.78	3.3	0	273	0	273	0	472	0	3
1	31	1	0	1	445	1429	4.4	4.28	0	156	132	3.14	3	0	126	0	126	0	281	0	3
1	55	1	0	1	66	113	1.3	6.82	0	158	110	3.03	2.67	1	21	1	31	0	284	0	1
1	39	1	1	0	94	214	0.7	6.75	1	152	145	4.43	1.99	1	10	1	12	1	176	0	2
1	62	1	0	1	74	134	0.4	4.79	0	208	196	2.34	1.9	0	392	0	392	1	40	1	1
1	29	1	0	1	167	368	1.2	6.86	1	153	146	3.82	2.71	0	328	0	328	1	143	0	1
1	75	0	0	1	169	279	2.8	8.04	0	156	124	4.97	2.79	1	37	1	61	1	131	0	3
1	47	0	0	1	151	128	2.8	1.41	0	155	131	2.48	0.4	0	213	0	213	1	214	0	3
1	24	1	1	1	63	129	1	8.04	1	235	52	4.72	3.27	1	26	1	41	1	78	0	3
1	39	1	1	1	94	173	0.8	5.76	1	364	243	2.6	2.67	1	78	1	78	0	253	0	3
1	65	1	0	0	402	462	1.9	7.18	0	156	130	3.5	1.82	1	24	1	24	1	52	0	1
1	69	1	1	1	576	898	3.6	3.04	0	170	154	3.24	2.72	1	49	1	49	0	191	0	1
1	51	0	0	1	433	709	2.2	8.04	0	156	130	3.95	3.29	1	26	1	39	1	94	0	3
1	50	1	1	1	69	121	1.1	5.39	0	160	137	2.96	2.66	1	21	1	96	1	88	0	3
1	45	1	0	1	22	22	0.8	3.3	0	168	134	2.77	2.61	1	24	1	95	1	32	0	3
1	51	1	1	1	76	117	0.6	6.96	0	201	150	3.6	3.48	1	43	1	43	1	108	0	3
1	50	0	0	1	62	91	1.1	7.87	0	156	125	4.03	-0.14	0	152	0	152	1	124	0	2
1	64	0	0	0	329	325	1.2	7.27	0	158	134	3.34	3.2	1	102	0	102	0	147	0	3
1	67	1	0	0	38	28	0.7	1.78	0	215	207	0.48	-0.06	0	360	0	360	0	398	0	2
1	69	0	0	1	460	482	8	1.79	0	103	96	1.49	1.26	0	129	0	129	0	236	0	3
1	43	1	1	0	618	1082	1.3	8.04	1	274	174	4.54	3.65	1	36	1	36	0	220	0	3
1	34	1	1	0	367	660	1.3	8.04	1	149	131	3.15	2.87	0	39	0	39	1	30	0	3
1	31	1	0	0	72	198	0.8	6.9	0	169	142	4.01	3.03	0	171	0	171	0	273	0	3
1	71	0	1	0	233	292	0.7	6.05	1	153	99	2.68	2.49	1	42	1	47	0	126	0	3
1	48	1	0	0	17	10	0.7	3.5	0	196	161	2.62	-0.17	0	169	0	169	1	31	0	2
1	53	0	0	1	75	93	0.8	8.26	1	185	52	3.66	3.88	1	56	1	199	1	32	0	1
1	49	1	1	0	731	1404	2.3	7.32	0	155	117	3.31	3	1	53	0	278	0	392	0	1
1	52	1	0	1	78	148	2.5	7.02	0	156	132	3.51	2.82	0	281	0	281	0	328	0	3
1	48	1	1	1	87	145	1	6.89	1	160	120	3.08	2.99	1	32	1	32	1	62	0	3
1	28	1	0	1	105	350	3.9	6.6	1	154	69	2.94	3.61	1	33	1	33	0	213	0	1
1	38	0	0	1	138	243		6.57	1	114	77	3.97	3.1	1	75	1	298	1	56	0	3
1	49	1	0	1	77	74	2.3	3.41	0	158	105	2.04	2.27	1	207	1	207	1	127	0	2
1	44	1	0	1	34	63	0.6	5.96	0	157	136	3.47	3.4	1	22	1	37	1	52	0	1
1	46	1	0	1	54	104	1.3	5.72	0	156	104	3.22	2.47	1	26	1	26	1	122	0	3
1	54	0	0	1	160	278	1	4.05	0	157	105	2.83	2.81	1	41	1	41	1	181	0	3
1	65	1	0	1	55	70	0.8	7.08	0	156	132	2.95	1.8	1	68	0	82	1	97	0	2
1	53	1	0	0	82	129	0.8	5.25	0	157	134	3.29	2.83	1	12	1	24	0	219	0	2
1	40	1	0	0	21	16	1.2	3.05	0	106	82	2.43	2.11	0	323	0	323	1	57	0	3
1	37	1	0	0	124	361	0.9	6.33	0	104	82	3.16	3.18	1	25	1	25	0	152	0	1
1	51	1	0	1	42	78	0.7	5.23	0	227	205	3.1	2.77	1	26	1	66	1	102	0	3
1	46	0	1	1	1448	1571	2.9	5.93	0	156	132	2.84	3.79	1	70	1	140	0	360	0	1
1	70	1	0	1	67	90	1	5.38	0	157	133	2.72	2.61	1	19	1	32	0	129	0	1
1	68	1	1	0	79	119	1.2	5.31	0	262	227	3.01	2.61	0	338	0	338	1	169	0	3
1	55	1	0	1	719	1102	3.1	8.04	0	275	250	2.25	1.32	1	50	0	50	0	39	0	3
1	43	1	0	1	69	123	1	4.93	0	286	265	2.5	1.84	1	23	1	27	0	171	0	3
1	54	0	0	0	28	27	0.7	3.47	0	127	96	2.6	2.41	1	55	1	206	1	65	0	2
1	34	0	0	1	133	221		8.04	1	161	147	3.84	3.44	0	344	0	344	0	169	0	1
1	45	1	1	1	33	58	1.1	4.92	0	82	53	3.17	2.85	1	45	1	45	0	199	0	3
1	48	1	0	1	323	812	1.9	2.05	0	156	132	2.25	2.31	0	278	0	278	0	278	0	3
1	50	1	0	1	424	746	0.9	6.86	1	159	139	4.11	3.52	0	296	0	296	0	281	0	3
1	57	0	0	1	78	111	0.7	4.6	0	154	130	2.24	1.95	0	282	0	282	1	37	0	3
1	28	1	1	0	121	264	0.8	7.42	0	211	184	4.09	3.88	0	262	0	262	0	325	0	3
1	55	0	0	1	2019	2859	5.6	6.34	0	166	144	3.03	2.14	1	24	1	177	1	316	0	3
1	69	1	0	1	34	48	1.1	4.81	0	257	236	2.18	1.99	0	124	0	124	0	284	0	2
1	34	0	0	1	616	856	2.5	4.6	1	156	100	4.15	3.4	0	215	0	215	1	109	0	3
1	55	1	0	0	264	545	1.2	6.07	0	206	182	3.43	2.1	0	232	0	232	1	42	0	2
1	44	1	0	1	113	241	0.5	5.63	0	157	132	3.04	2.89	1	24	1	45	1	44	0	3
1	50	1	1	1	356	598	1.9	7.18	0	146	122	3.12	3.07	1	110	0	226	1	82	0	1
1	28	0	0	1	205	339	1.3	6.16	1	97	55	3.53	3.53	0	451	0	451	0	99	0	3
1	48	1	0	0	82	185	1.9	3.31	0	162	162	2.89	2.41	1	22	1	22	0	323	0	1
1	49	1	0	1	57	123	1.2	6.3	0	156	132	3.05	3.03	1	36	1	36	1	44	0	3
1	22	0	0	1	1042	1056	2.4	8.04	1	155	52	3.07	3.38	0	354	0	354	1	82	0	3
1	72	1	0	1	108	163	2.1	6.59	0	156	133	3.32	1.33	1	62	0	76	0	275	0	3
1	51	1	0	1	1055	1768	4	6.44	0	156	110	2.08	2.94	1	53	0	72	1	47	0	2
1	57	1	0	1	23	17	0.9	6	0	173	170	2.38	2.3	1	19	0	284	0	338	0	2
1	66	1	0	1	84	103	0.8	6.21	0	157	137	2.55	2.47	1	119	1	119	1	50	0	1
1	66	1	0	1	818	795	20.9	8.04	0	156	110	4.47	2.64	1	124	1	124	1	27	0	1
1	50	1	1	1	100	152	1.3	6.62	0	157	133	3.55	2.64	1	52	0	255	0	339	0	2
1	62	1	0	1	126	100	0.9	6.79	0	157	133	2.52	2.54	1	39	0	144	0	344	0	3
1	46	0	0	1	21	22		4.08	0	155	140	2.67	2.56	0	98	0	98	1	92	0	3
1	31	1	0	1	458	977	7.5	4.37	0	167	126	2.49	2.8	1	86	1	86	0	278	0	2
1	53	1	1	1	40	60	1.1	8.04	1	155	82	4.14	3.47	1	31	1	51	0	296	0	3
1	43	1	1	0	411	530	0.9	8.04	0	163	136	4.37	2.71	0	310	0	310	0	282	0	1
1	43	1	0	1	58	112	1.2	6.53	0	156	132	3.36	3.26	1	36	1	36	0	262	0	3
1	41	0	1	1	207	322	0.7	5.8	0	157	105	3.52	3	1	32	0	229	1	205	0	1
1	47	1	0	1	32	32	0.8	4.08	0	252	228	3.32	2.97	1	24	1	101	0	124	0	1
1	55	1	0	1	316	544	6.6	4.62	0	156	111	1.08	0.45	0	300	0	300	0	215	0	3
1	57	1	0	1	1237	2021	5.5	8.04	0	155	105	5.33	2.25	1	51	1	63	0	232	0	1
1	40	1	0	0	28	43	1.1	2.31	0	244	220	2.7	-0.3	0	296	0	296	1	102	0	3
1	29	1	0	1	1290	2486	11.9	7.55	0	156	116	4.14	3.33	1	22	1	56	0	226	0	3
1	50	0	0	1	33	44	0.8	3.09	0	101	73	2.2	2.28	0	412	0	412	0	451	0	3
1	36	1	1	1	511	832	1.3	6.93	1	237	141	3.96	2.33	0	236	0	236	1	25	0	2
1	33	1	0	1	78	164	1.3	6.43	1	304	52	3.83	1.45	0	226	0	226	1	61	0	3
1	40	1	1	0	789	1691	2.6	4.9	1	163	161	3.64	2.72	1	10	1	14	0	354	0	3
1	30	0	0	0	122	199	0.6	6.93	1	161	53	4.55	2.95	0	278	0	278	0	76	0	1
1	44	1	0	1	1064	2328	2.1	4.83	1	156	151	1.77	2.91	1	241	1	241	1	72	0	3
1	51	1	0	1	49	84	0.6	4.04	0	156	132	2.49	2.23	0	92	0	92	0	284	0	2
1	48	1	1	0	178	215	2.8	8.04	0	346	322	2.18	0.1	0	178	0	178	1	232	0	2
1	53	1	0	1	69	197	1	6.77	0	150	141	2.76	2.5	1	213	1	411	1	124	0	2
1	55	1	0	1	128	241	0.7	3.82	0	184	176	3.03	2.93	1	24	1	43	0	255	0	2
1	63	1	0	1	51	81	1.2	6.15	0	158	134	2.7	2.39	1	16	1	28	0	144	0	2
1	50	1	1	1	42	82	0.8	6.27	0	202	178	3.3	2.52	0	272	0	272	0	98	0	2
1	38	0	0	0	60	89	0.6	4.09	0	156	100	2.63	2.48	0	218	0	218	0	195	0	3
1	43	1	1	0	44	80	0.4	8.04	1	156	92	3.69	2.26	1	28	1	28	1	67	0	3
1	35	1	0	0	31	27	0.7	3.78	0	161	135	3.38	3.29	1	25	0	30	0	310	0	3
1	41	1	0	1	64	99	0.8	5.74	0	157	131	3.09	2.7	1	8	1	13	1	52	0	3
1	49	1	1	1	86	121		6	1	258	91	3.48	3.24	1	28	1	28	0	229	0	3
1	60	1	0	1	34	46	1.1	4.2	0	156	132	0.65	0.73	0	179	0	179	0	247	0	3
1	38	1	0	1		238		8.04	1	156	78	1.53	3.07	0	355	0	355	0	300	0	1
1	24	1	1	0	15	15	0.7	3.25	1	193	71	3.46	3.34	1	183	0	319	1	86	0	2
1	54	1	0	1	44	90	0.8	4.29	0	156	133	2.57	2.36	1	76	1	90	0	296	0	1
1	40	1	1	1	199	261	1	6.52	1	157	149	3.73	3.22	0	290	0	290	1	154	0	3
1	63	1	0	1	72	84	0.7	4.54	0	155	102	2.68	2.07	1	28	1	78	0	412	0	2
1	40	1	1	0	43	83	1	4.19	0	331	300	3.11	2.9	1	22	1	22	0	236	0	2
1	42	1	0	1	32	50	0.6	4.94	0	232	208	2.94	2.21	1	28	1	28	0	226	0	1
1	20	1	0	1	792	1418	8.4	6.98	1	208	54	4.11	0.48	0	293	0	293	1	215	0	3
1	45	1	0	0	53	184	1.6	8.04	0	262	212	3.43	1.49	1	230	1	230	0	278	0	3
1	57	1	1	1	31	42	0.7	5.35	0	82	70	3.69	3.31	1	22	1	22	1	255	0	3
1	55	1	0	1	42	61	1	5.32	0	155	130	3.2	3.23	1	13	1	34	0	92	0	2
1	52	1	1	1	54	138	0.3	6.51	0	161	120	3.58	0.58	0	310	0	310	0	100	0	1
1	32	1	1	1	153	320	1.3	5.97	1	198	170	3.39	2.82	0	306	0	306	1	411	0	2
1	41	1	1	1	55	92	0.4	5.54	0	156	121	2.78	3.34	1	28	1	28	1	49	0	3
1	49	1	0	1	77	112	1.1	6.78	0	155	131	3.23	2.63	1	42	1	53	1	42	0	2
1	34	1	1	1	271	927	0.9	7.2	1	153	80	2.94	2.7	0	81	0	81	0	272	0	2
1	48	1	1	1	223	476	1.2	6.65	0	143	111	3.67	3.67	1	24	1	50	0	218	0	2
1	41	1	1	0	52	100	0.3	6.71	1	157	77	2.46	2.4	0	347	0	347	1	28	0	2
1	39	1	0	1	687	1286	4.5	6.82	0	156	115	3.1	2.59	1	40	1	120	1	30	0	3
1	56	0	0	1	178	367	0.7	5.02	0	214	156	2	2.27	1	27	0	60	1	15	0	3
1	53	1	0	1	53	89	0.5	7.8	0	155	125	4.06	3.17	1	21	1	24	1	31	0	3
1	39	0	0	1	399	729	0.6	8.04	1	179	52	4.64	2.2	0	253	0	253	0	179	0	1
1	37	1	0	0	94	234	0.9	8.04	1	114	101	3.45	2.91	1	244	0	335	0	355	0	3
1	37	1	1	0	49	130	0.8	8.04	0	156	130	4.46	4.03	0	245	0	245	0	319	0	3
1	31	1	1	1	188	391	1.1	7.04	1	156	81	4.28	2.89	1	97	1	104	1	157	0	2
1	48	1	0	1	129	439	3.2	2.81	0	157	105	1.43	1.43	0	65	0	65	0	290	0	3
1	63	0	0	1	60	90	0.7	7.07	0	153	130	1.52	2.08	1	55	1	67	1	79	0	1
1	55	1	0	1	466	547	4.4	4.9	0	157	122	1.22	1.07	0	118	0	118	1	170	0	3
1	25	0	0	1	64	112	0.4	8.04	1	112	58	4.23	2.54	0	290	0	290	0	283	0	2
1	28	1	0	0	354	987	1	6.72	1	65	53	4.09	2.93	1	25	1	25	0	293	0	1
1	47	1	0	1	87	168	1.2	4.6	0	157	130	3.17	3.19	1	51	1	147	0	258	0	1
1	48	1	1	1	253	185	0.5	8.04	1	178	100	3.66	2.52	1	40	1	40	1	46	0	3
1	62	1	0	1	35	56	1.6	5.24	0	156	132	3.27	3.14	1	14	1	24	1	35	0	3
1	53	1	0	1	25	29	1.5	3.81	0	155	142	0.94	1.84	1	25	1	25	0	310	0	1
1	41	1	0	1	876	1350	2	6.32	0	157	130	2.97	2.93	0	294	0	294	0	306	0	3
1	37	1	0	1	52	99	0.3	6.41	1	156	97	3.7	3.39	0	277	0	277	1	81	0	3
1	47	1	0	0	73	160	0.3	6.72	0	157	122	1.92	1.69	1	101	1	154	1	67	0	2
1	65	0	0	1	111	116	1.1	6.86	0	156	132	2.95	2.83	1	25	1	93	0	81	0	2
1	41	1	1	1	48	88	0.7	6.18	1	157	81	2.17	1.91	0	102	0	102	1	72	0	3
1	40	0	1	1	73	83	2	5.42	0	166	119	3.65	3.44	0	327	0	327	0	347	0	2
1	57	1	0	1	66	138	0.6	4.26	0	156	132	2.63	2.64	1	52	1	96	1	126	0	2
1	46	1	0	1	67	137	0.4	5.56	0	157	134	3.02	3.03	1	87	1	101	1	64	0	2
1	32	0	1	1	287	293	1.7	6.54	0	125	86	3.94	3.95	0	131	0	131	1	57	0	3
1	31	1	0	1	499	1269	4.2	6.07	1	157	137	3.45	2.37	1	18	0	47	0	253	0	2
1	48	1	0	0	793	1374	3.6	5.39	0	273	216	3.68	3.04	1	69	1	72	0	335	0	3
1	33	1	0	1	57	64	0.8	4.61	0	157	133	2.82	2.31	1	110	0	277	0	245	0	3
1	45	1	0	1	52	115	0.5	7.21	0	155	107	3.54	2.93	1	17	1	81	1	122	0	3
1	43	0	1	1	73	98	0.9	5.06	0	157	133	2.86	2.98	1	29	1	90	0	65	0	1
1	59	1	0	1	71	75	1.1	5.79	0	155	140	2.73	2.4	1	23	1	23	0	135	0	1
1	27	1	1	0	860	1476	7.9	4.3	1	156	83	3.24	2.45	1	153	1	153	0	118	0	1
1	48	1	1	0	230	692	2	7.44	1	265	213	4.89	3.28	1	12	1	29	0	290	0	2
1	39	1	0	0	21	17		4.56	1	222	57	3.26	2.96	0	344	0	344	1	33	0	3
1	49	1	0	0	699	909	2.4	8.23	1	169	127	4.76	2.84	1	24	1	31	1	161	0	3
1	39	1	0	0	154	309	1.5	4.04	1	160	110	4.9	2.33	0	291	0	290	1	46	0	2
1	42	1	0	1	49	104	0.8	3.71	0	157	133	3.55	2.73	0	98	0	98	1	38	0	3
1	46	1	0	0	1191	1851	2.4	7.65	0	157	101	5.86	2.78	1	49	1	75	0	338	0	1
1	36	0	0	1	144	265	1.2	8.23	1	156	98	5.29	2.97	1	83	0	111	0	294	0	3
1	49	1	1	1	281	434	5.1	7.06	0	156	132	2.21	1.02	0	221	0	221	0	277	0	3
1	38	1	1	1	50	96	0.7	5.37	0	97	80	3.32	3.34	1	184	0	186	1	161	0	1
1	36	1	0	1	97	131	11.2	5.66	1	154	132	3.84	3.05	1	52	0	104	1	112	0	3
1	35	1	1	0	232	331	1.7	8.04	0	157	135	3.64	3.41	1	79	0	315	0	102	0	1
1	33	1	1	1	254	482	0.5	7.1	0	103	86	4.3	4.38	1	172	0	459	0	327	0	3
1	26	1	0	1	351	378	2.4	7.05	1	86	85	3.62	3.47	0	208	0	208	0	254	0	2
1	37	1	1	1	143	331	0.8	9.04	1	241	52	4.56	4.3	1	24	1	136	1	102	0	3
1	46	0	0	0	75	124	0.6	3.7	0	93	66	3.13	2.74	1	31	1	31	0	131	0	3
1	24	1	0	1	127	281	1	7.01	0	159	113	4.57	3.17	0	359	0	359	0	47	0	2
1	61	1	0	1	163	278	0.8	8.04	0	156	132	3.51	2.38	1	47	1	177	1	104	0	3
1	64	1	0	1	338	597	2.1	6.17	0	158	130	3.25	2.97	1	24	1	24	0	277	0	2
1	40	1	1	1	162	416	0.7	8.04	1	156	78	5.09	3.61	1	30	1	30	1	153	0	3
1	45	1	1	1	49	97	0.9	7.55	1	156	66	3.9	3.65	1	33	1	70	1	104	0	3
1	30	0	0	0	1026	1420	3.2	6.55	1	94	85	4.54	3.68	1	12	1	30	1	24	0	2
1	53	1	0	1	1656	2262	2.3	7.7	0	153	100	3.23	2.82	1	16	1	31	1	162	0	2
1	33	1	0	1	644	1055	2.5	3.92	1	157	123	4.81	3.57	1	174	1	174	1	37	0	3
1	39	1	0	1	115	298	0.5	5.83	1	208	53	3.71	3.63	1	101	1	144	0	344	0	3
1	36	1	0	1	96	221	1	8.04	1	179	100	4.63	2.16	0	86	0	86	1	32	0	3
1	42	1	0	0	61	95	0.6	7.29	0	157	104	3.24	2.89	0	143	0	143	0	290	0	2
1	56	1	0	1	303	656	0.9	4.48	0	164	140	2.87	2.6	0	351	0	351	0	98	0	3
1	28	1	1	1	675	1455	2.3	6.57	1	102	80	3.67	3.71	1	68	1	68	1	139	0	3
1	32	0	1	1	71	111	0.4	6.47	0	157	124	2.9	3.24	0	214	0	214	0	111	0	3
1	56	1	0	1	57	123	1.4	6.33	0	157	106	2.92	2.75	1	92	1	138	0	221	0	1
1	42	1	0	1	43	119	0.5	8.04	0	156	104	4.12	3.24	1	51	1	65	1	186	0	3
1	34	0	0	1	74	130	0.4	8.04	1	156	81	4.57	3.05	1	52	1	208	0	104	0	3
1	63	0	0	1	80	127	0.5	7.16	0	155	131	4.24	1.84	1	24	1	72	0	315	0	3
1	36	0	1	1	619	1151	2.8	4.38	1	156	116	3.73	4.24	0	363	0	363	0	459	0	3
1	34	1	1	1	115	279	1.3	6.04	1	156	128	3	2.32	0	344	0	344	1	211	0	3
1	54	1	1	1	639	618	2.1	5.28	0	153	126	3.19	1.53	0	367	0	367	0	231	0	3
1	32	1	0	1	267	576	2.6	7.05	0	167	143	3.34	1.6	0	250	0	250	1	49	0	3
1	56	1	1	1	97	144	1.3	6.65	0	157	130	2.87	3.17	1	50	1	50	0	359	0	3
1	27	1	0	0	469	768	16.4	3.71	0	155	146	1.98	3	1	62	1	62	1	250	0	2
1	35	1	0	1	461	1191	2	5.19	0	84	48	2.97	3.45	1	181	1	364	1	28	0	3
1	52	1	0	1	73	169	0.5	5.75	0	156	113	3.55	3.32	0	106	0	106	1	34	0	3
1	74	1	0	1	602	736	4.2	5.51	0	155	131	2.67	2.01	1	23	1	43	0	289	0	3
1	29	1	1	1	142	323	0.8	5.47	1	156	78	3.67	3.64	0	321	0	321	1	91	0	3
1	18	1	0	1		238	1	7.68	1	154	52	2.64	2.51	0	139	0	139	1	40	1	3
1	60	0	1	1	149	195	0.6	5.8	0	156	134	3.56	3.29	1	20	1	50	1	242	0	3
1	46	0	0	1	71	183	0.5	8.04	1	157	70	4.79	3.1	1	20	1	33	1	147	0	3
1	21	0	0	1	151	223	1.1	8.04	1	99	65	4.34	1.65	0	300	0	300	0	86	0	1
1	29	0	0	1	67	111	0.7	8.04	1	158	121	4.32	3.29	0	287	0	287	0	143	0	3
1	40	1	1	1	310	655	2	8.04	1	150	129	2.73	3.07	1	75	1	88	0	351	0	2
1	49	1	0	1	34	60	0.9	4.63	0	157	132	0.93	2.06	1	16	1	23	1	227	0	3
1	28	0	1	0	136	178	0.9	3.69	1	120	53	3.48	3.05	0	310	0	310	0	214	0	3
1	35	0	0	1	530	719	1.4	8.04	1	157	108	3.79	2.02	0	276	0	276	1	152	0	3
1	40	1	0	1	370	1137	2.7	6.78	0	156	132	2.77	2.89	1	25	1	47	1	80	0	3
1	28	1	1	1	165	273	1.2	8.04	1	156	117	3.64	3.55	1	143	1	169	1	222	0	3
1	31	0	0	1	89	151	0.5	8.04	1	156	54	4.08	2.59	1	66	0	215	1	101	0	1
1	34	1	1	1	151	270	0.9	8.04	1	155	55	3.69	2.91	0	261	0	261	0	363	0	3
1	23	1	0	1	406	616	8	4.39	1	157	83	2.91	1.98	0	274	0	274	0	369	0	2
1	37	1	0	1	176	118	0.4	4.92	0	157	133	2.17	1.72	1	48	1	48	0	367	0	1
1	40	1	0	1	54	147	1.1	3.61	0	157	130	3.02	2.91	1	27	1	27	0	250	0	1
1	41	1	0	1	162	498	1	5.73	0	157	131	2.35	1.8	0	238	0	238	1	66	0	3
1	61	1	0	1	126	224	1.1	6.29	0	157	133	3.03	2.13	1	82	0	197	1	64	0	3
1	39	1	0	1	472	897	10.9	5.9	1	230	136	3.64	3.44	1	66	1	66	1	392	0	3
1	41	1	0	1	152	381	0.5	6.61	0	204	156	3.08	2.27	1	24	1	24	0	106	0	3
1	52	1	0	1	41	61	2.3	4.9	0	156	132	2.85	2.81	1	20	1	75	1	43	0	1
1	46	0	1	1	39	66	0.4	2.35	0	158	146	4.51	4.18	0	189	0	189	0	321	0	3
1	53	0	1	1	56	159	0.9	4.24	0	156	131	3.11	2.31	1	26	1	26	0	139	0	2
1	39	1	0	1	50	139	1	7.24	0	157	98	3.81	2.8	1	34	1	44	0	243	0	3
1	36	1	1	0	39	61	1.3	4.88	0	364	343	3.37	1.3	0	110	0	110	1	35	0	3
1	51	1	0	0	181	416	0.7	7.19	0	157	111	3.17	1.97	0	134	0	134	0	300	0	1
1	52	1	1	0	271	190	1.2	8.02	1	157	146	3.63	2.36	0	132	0	132	0	287	0	3
1	42	0	0	1	64	92	1	6.67	0	155	135	3.2	3	1	110	0	157	1	95	0	3
1	54	0	1	1	668	812	1.2	8.23	1	158	73	4.39	3.18	1	105	1	105	0	271	0	1
1	43	0	0	1	52	91	0.8	6.16	0	157	133	3.06	2.68	1	58	1	88	0	310	0	3
1	40	1	0	0	148	369	1.1	7.5	1	158	132	3.49	3.03	1	45	1	80	0	276	0	1
1	66	0	0	1	64	86	0.8	4.93	0	155	145	2.49	2.26	1	27	1	44	1	56	0	3
1	49	1	0	1	297	244	0.9	8.22	1	156	52	3.83	2.82	1	29	1	80	1	172	0	3
1	51	1	0	1	106	51	6.8	3.22	0	165	130	3.04	2.63	0	106	0	106	0	215	0	2
1	58	1	0	1	71	165	0.7	3.82	0	158	143	2.67	2.63	1	77	0	105	0	261	0	3
1	32	0	0	1	580	832	1	7.92	1	194	52	4.79	2.57	0	77	0	77	0	274	0	1
1	65	1	0	1	64	58	2.3	5.9	0	155	126	2.59	2.43	1	47	1	47	0	140	0	1
1	53	1	1	1	27	23	2	2.17	0	157	131	1.42	0.59	0	219	0	219	0	277	0	3
1	62	1	0	1	48	82	0.6	7.01	0	156	104	3.4	3.53	1	8	1	30	0	238	0	1
1	58	1	1	1	70	86	2.2	5.56	0	158	123	3.05	2.75	1	46	0	119	0	197	0	1
1	51	1	0	0	145	304	1	8.2	0	156	120	4.15	2.28	1	26	0	45	1	83	0	3
1	67	1	0	0	257	308	1.6	7.17	0	156	120	3.43	2.38	1	20	1	20	1	33	0	2
1	66	1	0	1	53	92	1.4	5.42	0	157	131	3.08	2.74	0	108	0	108	1	89	0	3
1	48	0	1	1	106	131	0.7	7.97	1	156	130	4.35	4.24	0	79	0	79	0	189	0	3
1	60	1	1	0	51	95	1.2	4.7	0	209	202	3.34	3.01	1	77	0	110	1	75	0	2
1	52	1	0	1	40	81	0.6	6.96	0	156	52	3.91	3.4	1	23	1	32	1	56	0	3
1	41	1	0	1	134	270	1.3	8.04	1	159	96	3.76	2.26	0	208	0	208	0	110	0	1
1	37	1	1	1	50	82	0.6	4.99	0	189	143	2.35	3.37	0	174	0	174	0	134	0	1
1	27	1	1	1	40	125	1.7	8.23	1	157	72	4.29	2.32	0	138	0	138	0	132	0	2
1	32	1	0	1	96	221	8	4.57	0	158	130	2.16	2.92	1	44	1	71	0	157	0	3
1	51	1	0	1	474	1263	1.7	8.23	0	156	141	4.37	2.24	1	27	1	49	0	110	0	3
1	46	1	0	1	165	346	1.4	4.69	0	156	106	2.71	3.02	1	44	1	68	1	102	0	2
1	35	1	0	1	398	888	2	8.04	1	156	113	4.89	3.93	1	34	1	57	1	93	0	3
1	65	1	0	0	207	356	1	5.87	0	157	147	2.86	2.56	1	29	1	54	1	65	0	2
1	59	1	0	0	79	134	0.8	6.8	0	167	112	3.79	3.15	1	57	0	71	1	80	0	3
1	53	1	0	1	90	103	1	7.39	0	159	101	2.83	2.82	1	37	0	64	0	106	0	2
1	75	1	0	0	57	85	1.5	5.65	0	156	145	2.75	2.57	1	22	1	31	0	105	0	2
1	41	0	0	1	51	84	0.8	5.34	0	156	132	3.27	3.27	1	118	0	144	0	77	0	2
1	38	0	0	1	1129	1240	3.4	8.23	1	208	155	4.09	3.64	1	22	1	63	1	78	0	2
1	44	0	0	1	695	323	18.2	4.01	1	156	129	3.46	3.45	1	56	0	203	0	219	0	1
1	52	1	1	0	171	275	0.8	6.35	0	156	134	3.44	3.19	1	40	1	69	1	37	0	3
1	39	1	0	1	58	95	0.7	7.19	1	155	100	3.46	3.6	0	77	0	77	0	119	0	3
1	50	0	0	1	265	511	0.6	8.23	1	156	62	4.46	3.15	0	73	0	73	1	45	0	2
1	56	1	0	0	98	366	2.3	5.41	0	157	107	3	2.21	1	39	1	51	1	40	0	2
1	71	0	0	0	90	117	0.5	8.23	1	157	145	4.2	1.53	1	38	1	38	0	108	0	3
1	75	0	0	0	255	434	0.8	4.8	1	157	134	2.62	1.4	0	73	0	73	0	79	0	3
1	43	1	0	1	61	96	0.7	6.1	0	159	101	2.35	1.91	1	38	1	38	0	110	0	3
1	45	1	0	0	468	727	2.3	6.21	0	157	134	3.92	1.89	1	37	1	37	1	70	0	3
1	61	1	0	0	42	74	0.8	4.57	0	157	147	1.81	1.61	1	15	1	15	0	208	0	2
1	51	0	0	0	41	45	1.3	3.86	0	170	159	2.69	2.69	1	48	1	48	0	174	0	3
1	39	1	0	1	48	99	0.8	5.28	0	157	145	2.98	2.64	1	23	1	23	0	138	0	2
1	52	1	0	1	535	737	2	8.23	0	192	167	3.83	0.81	0	71	0	71	0	138	0	3
1	39	1	0	1	281	644	23.7	5.81	0	157	108	2.01	2.81	0	66	0	66	0	84	0	2
1	54	1	1	1	145	260	1	6.9	0	157	102	3.8	2.83	0	140	0	140	1	72	0	3
1	59	1	0	1	68	108	1.2	4.61	0	158	134	2.31	2.06	0	143	0	143	0	88	0	3
1	45	1	0	1	106	177	0.6	7.16	0	157	132	3.48	3.26	1	49	0	102	1	68	0	2
1	69	0	0	1	89	107	0.6	8.23	1	156	82	4.08	3.12	0	76	0	76	0	71	0	3
1	58	0	1	0	98	123	0.7	5.9	0	155	120	3.52	3.49	1	126	1	152	0	64	0	3
2	61	1	0	0	152	252	1.7	7.09	0	158	143	3.48	1.62	1	57	1	69	0	83	0	2
2	55	1	0	1	49	99	0.8	6.53	0	156	110	2.93	2.65	1	23	1	34	1	144	0	3
2	37	1	0	1	38	79	2.5	2.35	0	157	142	1.44	1.29	0	154	0	154	0	77	0	3
2	51	1	1	1	272	339	1.3	7.39	1	156	133	1.89	2.84	1	19	1	19	0	203	0	3
2	45	1	0	1	119	203	0.7	7.76	0	156	104	3.88	2.75	1	18	1	65	0	145	0	3
2	26	1	0	1	243	646	1	8.23	1	156	140	4.09	3.36	1	16	1	16	0	77	0	3
2	51	1	1	1	100	171	1.2	5.18	0	157	139	2.61	3.16	1	10	1	42	0	73	0	3
2	47	1	0	0	83	152	1.5	8.04	0	157	131	3.31	2	1	39	1	66	1	51	0	2
2	21	1	1	0	24	26	1.2	2.14	1	109	65	3.63	3.41	0	149	0	149	1	41	0	1
2	49	1	1	1	57	85	1.2	5.12	1	157	67	2.65	2.27	0	191	0	191	0	73	0	1
2	36	1	0	0	61	205	0.6	7.61	0	156	104	4.01	3.5	1	7	1	89	0	71	0	1
2	52	1	0	1	29	23	0.5	4.79	0	143	120	3.22	3.05	1	12	0	47	0	52	0	1
2	38	1	0	1	732	2063	3.6	5.12	0	165	136	2.06	2.6	1	22	1	22	0	77	0	1
2	64	1	0	1	1110	1879	1.4	8.1	0	157	133	3.05	2.9	1	10	1	14	0	56	0	2
2	61	1	0	1	54	92	1.4	5.61	0	157	146	1.74	1.96	1	14	1	60	0	67	0	2
2	51	1	0	1	208	279	1.1	7.77	0	156	117	3.28	2.94	1	23	1	70	0	71	0	1
2	43	1	0	0	47	93	0.9	6.22	0	161	110	2.97	2.98	1	81	0	160	0	66	0	3
2	48	1	0	1	479	1077	2.3	8.23	0	157	124	4.09	2.6	1	18	1	28	0	140	0	3
2	63	1	0	1	214	338	2.8	6.63	0	156	128	3.19	2.67	1	118	1	118	0	143	0	1
2	46	1	0	1	98	177	1.1	6.34	0	156	129	3.17	2.31	0	100	0	100	0	102	0	3
2	63	0	0	1	111	146	0.8	3.53	0	155	151	1.35	1.05	0	135	0	135	0	76	0	3
2	46	1	0	0	1172	2313	4.3	8.23	1	156	102	4.55	2.12	1	64	0	100	1	167	0	3
2	35	1	0	1	527	521	15.8	7.63	0	157	88	3.37	1.92	0	172	0	172	0	112	0	1
2	56	1	0	1	108	355	4.3	4.97	0	158	110	1.76	2.31	1	15	1	15	1	34	0	2
2	42	1	0	1	242	776	9.6	6.06	0	156	82	3.73	3.64	1	41	0	41	0	154	0	1
2	53	1	0	1	44	97	1.2	6.71	0	184	160	3.15	2.83	1	11	1	11	1	31	0	3
2	29	1	0	1	46	104	0.5	8.04	1	156	81	4.64	2.75	1	12	1	22	1	77	0	3
2	54	1	0	0		116	0.8	4.74	0	219	193	2.59	2.49	1	19	1	19	1	30	0	3
2	55	0	0	1	80	112	0.6	6.38	0	156	132	3.28	2.85	1	31	0	136	1	42	0	3
2	56	1	0	0	65	99	0.8	5.45	0	157	139	2.7	2.47	1	10	1	10	1	81	0	1
2	46	1	0	0	234	527	2	7.19	0	157	62	3.41	2.63	1	23	1	23	0	149	0	3
2	57	0	0	1	120	115	0.6	4.04	0	156	117	2.69	2.41	1	17	1	17	0	191	0	2
2	43	1	0	1	28	9	2.2	4.21	0	153	147	3.08	2.83	1	27	0	145	0	121	0	3
2	26	1	1	0	58	119	0.9	5.42	0	168	142	3.89	3.2	1	24	0	148	0	47	0	3
2	60	1	1	1	101	157	0.7	6.37	0	157	145	0.87	0.48	0	201	0	201	1	38	0	2
2	57	1	0	1	164	233	1.4	6.96	0	156	133	2.43	2.11	1	52	1	102	1	15	0	3
2	59	1	1	0	105	168	0.9	7.13	0	165	109	3.43	3.1	1	8	1	8	1	142	0	1
2	50	1	0	1	98	97	0.9	7.7	0	156	68	3.7	2.84	1	27	1	27	1	81	0	3
2	29	1	0	1	103	206	1.2	7.02	0	158	110	3.85	3.71	1	81	1	127	0	160	0	3
2	58	0	0	0	302	573	1.7	8.23	0	233	121	3.53	1.83	0	68	0	68	1	36	0	2
2	60	1	0	1		125	0.8	5.5	0	156	132	2.62	2.06	1	38	0	141	1	118	0	2
2	72	1	0	1	28	30	1.5	4.45	0	156	148	3.04	2.79	1	24	1	49	0	100	0	2
2	55	1	0	1	2370	2126	13	7.36	0	155	101	4.76	0.42	0	186	0	186	0	135	0	1
2	49	0	0	1	40	48	0.6	6	0	127	100	2.65	1.35	0	144	0	144	0	100	0	1
2	56	1	0	0	129	335	1.1	4.39	0	156	132	2.52	1.62	1	12	1	12	0	172	0	1
2	60	0	1	1	130	182	1.1	8.04	1	156	108	3.57	3.76	1	16	1	97	1	16	0	2
2	57	1	1	0	721	1149	1.9	7.46	0	109	85	3.32	1.75	0	227	0	227	0	41	0	3
2	22	1	0	0	324	1027	0.9	8.23	1	156	68	4.8	2.27	1	17	1	21	0	184	0	3
2	54	1	0	1	39	60	0.6	3.37	0	157	153	0.8	0.7	0	151	0	151	1	36	0	3
2	52	0	0	1	76	129	0	6.32	0	161	137	2.11	2.22	1	53	0	194	1	22	0	2
2	34	0	0	1	350	500	1.3	7.5	1	156	124	3.92	2.89	1	47	0	146	0	136	0	3
2	44	0	1	1	65	111	0.6	8.04	1	156	125	4.69	4.32	1	15	1	26	0	194	0	2
2	49	1	0	0	105	146	0.4	8.05	0	156	72	4.48	1.73	1	82	1	91	0	144	0	2
2	51	0	1	1	278	370	1	6.86	0	156	106	3.71	2.77	0	160	0	160	1	107	0	2
2	41	1	0	1	55	93	0.6	5.07	0	157	120	2.78	2.3	1	11	1	11	0	145	0	3
2	79	1	0	1	102	135	2	8.23	0	156	134	3.58	2.7	0	150	0	150	0	148	0	3
2	42	1	0	0	47	81	1	3.57	0	156	127	2.35	1.05	0	198	0	198	0	201	0	1
2	53	1	0	1	265	645	2.1	7.44	0	156	101	3.57	2.8	0	106	0	106	0	168	0	1
2	35	1	1	1	42	78	0.5	6.56	0	156	121	3.53	3.59	1	14	1	14	1	10	0	3
2	59	0	1	0	109	144	0.9	6.93	0	157	118	2.74	2.35	0	114	0	140	1	28	1	3
2	49	1	0	0	1416	1965	2.1	8.04	1	165	132	2.73	2.88	1	10	1	24	0	166	0	3
2	37	0	0	1	68	94	0.9	8.07	1	151	106	2.9	2.83	1	88	0	189	0	68	0	1
2	44	1	1	1	50	110	0.5	7.42	1	155	57	3.59	2.04	0	101	0	101	0	141	0	1
2	49	1	0	0	142	175	1.3	7.16	1	155	132	3.74	2.99	1	10	1	64	1	103	0	3
2	54	1	0	0	140	287	0.6	4.34	0	157	124	2.53	2.53	1	43	1	43	0	186	0	1
2	30	1	0	0	635	1239	1.7	6.85	1	156	132	4.4	3.02	1	37	1	78	0	144	0	1
2	55	1	1	0	99	234	0.3	4.3	0	156	123	1.38	1.26	0	160	0	160	1	12	0	1
2	62	1	0	1	76	115	1	5.99	0	151	123	2.63	2.56	1	36	1	87	0	133	0	3
2	32	1	1	1	177	604	0.7	9.23	1	208	63	4.3	2.44	1	14	1	27	0	227	0	1
2	48	1	0	1	64	115	1.2	7.86	0	156	136	3.07	1.78	1	13	1	13	1	23	0	2
2	36	1	1	1	0	118	0.6	6.98	0	155	131	3.5	2.96	1	49	0	108	0	151	0	1
2	31	1	0	0	60	137	0.9	7.58	0	156	103	4.25	2.41	0	103	0	103	0	194	0	2
2	53	1	0	1	91	59	2.6	4.64	0	156	146	1.28	0.7	1	14	1	24	0	146	0	3
2	56	1	0	1	551	591	2.6	8.04	0	164	150	4.07	2.73	0	106	0	106	1	77	0	3
2	34	0	0	1	32	43	1.8	7.46	1	152	112	3.65	3.28	0	181	0	181	1	95	1	1
2	51	0	0	1	69	83	0.4	5.33	0	178	128	3.26	3.07	1	23	1	64	0	160	0	3
2	73	0	0	1	168	170	1.2	6.73	0	156	132	2.41	2.29	1	48	1	73	1	25	0	2
2	57	1	0	1	167	305	2.1	6.92	0	156	133	3.13	1.59	0	131	0	131	0	150	0	2
2	54	1	0	0	72	99	1.8	5.32	0	158	134	2	1.71	1	43	0	115	0	198	0	1
2	47	1	0	1	49	97	0.8	7.36	0	156	133	3.29	3.2	1	26	1	26	0	106	0	3
2	46	1	0	0	150	287	1.2	7.16	1	158	136	3.35	3.21	1	14	1	36	1	112	0	3
2	60	1	1	0	60	119	0.6	8.04	1	156	90	4.32	3.37	1	10	1	13	0	140	0	2
2	37	1	0	1	36	46	2.2	7.81	0	155	105	3.16	2.6	1	37	1	47	1	28	0	3
2	52	1	0	1	63	112	0.6	6.97	1	156	122	3	3.21	0	153	0	153	0	189	0	3
2	54	1	1	1	103	167	2.3	2.23	0	154	151	-0.14	-1.3	0	139	0	139	0	101	0	1
2	34	1	1	1	365	796	1	7.06	0	156	129	3.55	3.29	1	10	1	10	0	92	0	3
2	33	1	0	0	90	182	0.7	8.04	0	157	116	3.73	2.91	1	40	1	40	1	56	1	2
2	54	1	0	1	44	73	2.1	1.3	0	157	145	2.11	1.38	0	88	0	88	1	80	0	3
2	40	1	0	1	60	84	0.7	4.75	0	157	132	2.12	1.34	1	17	1	25	0	160	0	1
2	45	1	0	1	426	958	2.1	6.67	0	157	133	3.15	3.24	1	53	1	150	0	134	0	2
2	43	1	1	1	54	101	1.6	6.55	0	156	132	3.83	3.61	1	9	1	61	1	32	0	2
2	39	1	0	1	59	123	1.3	8.23	1	185	74	4.28	3.24	1	9	1	15	1	15	0	1
2	56	0	0	1	22	12	2.4	4.8	0	156	140	2.02	2.07	1	19	0	19	0	108	0	3
2	31	1	0	1	37	102	0.8	4.55	0	154	134	3.41	1.63	0	181	0	181	0	103	0	2
2	60	0	1	0	69	109	0.7	5.79	0	157	135	2.99	2.56	1	37	0	85	1	22	0	1
2	39	1	0	1	1194	2360	2.1	4.4	1	209	64	3.38	3.19	1	20	1	40	0	106	0	3
2	60	0	0	0	269	410	0.9	8.23	0	156	104	3.87	2.66	1	19	1	19	0	181	0	3
2	44	1	1	1	46	117	0.4	7.78	0	156	125	3.95	4.29	1	14	0	160	0	203	0	3
2	66	1	0	1	59	81	0.6	7.31	0	156	133	3.27	2.8	1	18	1	29	0	104	0	2
2	35	1	0	1	41	79	1.3	4.84	0	155	133	3.02	2.89	1	49	1	102	0	131	0	1
2	77	0	0	1	251	258	0.7	7.49	0	156	128	3.12	2.28	1	12	1	27	0	115	0	1
2	56	1	0	0	1329	1805	3.3	7.66	0	158	111	3.85	2.55	1	31	1	38	0	199	0	3
2	40	1	0	1	44	76	0.6	8.23	0	157	130	3.83	1.98	1	11	1	24	1	37	0	3
2	68	0	0	0	81	103	1	7.19	0	156	119	4.13	1.99	1	15	1	15	1	12	0	3
2	35	1	0	0	62	154	1	7.22	1	184	146	3.72	0.73	0	129	0	129	1	48	0	2
2	39	1	0	1	111	315	1	7.29	0	157	126	3.08	2.99	0	153	0	153	0	153	0	3
2	49	0	0	0	86	198	0.7	8.04	1	156	144	4.65	2.66	1	17	1	17	0	139	0	1
2	46	0	0	0	355	592	0.9	8.23	1	156	94	4.87	3.06	0	37	0	37	1	131	0	3
2	35	1	1	1	34	59	0.7	5.37	1	201	54	2.36	2.01	0	122	0	122	1	40	0	3
2	39	1	1	1	143	209	0.7	7.81	0	209	159	3.75	3.1	1	22	1	58	0	88	0	1
2	41	0	1	1	72	85	0.7	8.23	1	156	50	4.49	4.56	1	10	1	125	1	25	0	1
2	36	1	0	1	85	127	0.5	5.13	0	174	164	2.89	2.77	1	24	1	24	1	150	0	3
2	27	1	0	1	429	751	2.5	5.16	1	212	57	3.51	3.53	1	14	1	50	0	90	0	3
2	46	1	0	1	662	680	1.1	8.04	1	156	124	4.02	2.59	1	11	1	80	0	86	0	3
2	31	1	1	1	275	383	2.7	8.23	1	157	112	3.71	3.52	1	11	1	11	1	20	0	1
2	29	0	0	1	115	195	0.83	7.85	1	157	101	3.72	3.97	0	108	0	108	0	181	0	1
2	42	1	0	1	136	133	1.1	8.23	0	156	133	4.25	2.85	1	15	1	15	0	85	0	2
2	39	0	0	1	58	121	0.5	7.79	1	156	52	3.79	2.98	0	91	0	91	1	40	0	3
2	54	0	1	1	56	72	0.7	7.36	0	156	121	2.66	2.66	1	6	1	14	1	43	0	2
2	36	1	1	1	80	187	0.6	8.23	1	190	53	4.12	3.61	1	10	1	19	0	160	0	3
2	44	1	0	1	191	301	0.9	7.09	0	170	118	4.2	2.35	1	15	1	37	1	42	0	3
2	31	1	0	1	126	286	1.3	8.23	1	156	104	3.99	3.21	0	101	0	101	0	144	0	3
2	56	1	1	0	331	648	1.8	8.23	1	163	50	3.21	2.96	1	12	1	12	1	29	0	2
2	44	1	1	1	58	109	0.8	5.82	0	156	133	2.49	2.1	0	145	0	145	1	38	0	2
2	37	1	0	0	45	92	0.6	7.55	0	156	74	3.9	3.03	1	4	1	11	1	39	0	1
2	46	1	0	1	252	543	4.1	5.71	1	206	156	3.31	2.67	1	19	1	28	1	43	0	1
2	35	1	1	1	40	81	1.3	7.12	1	156	109	3.32	3.12	1	20	1	46	0	129	0	1
2	66	1	0	0	118	212	1	5.28	0	156	78	2.67	2.32	1	14	1	14	0	153	0	3
2	56	0	0	0	81	174	0.9	5.44	1	180	152	2.6	2.99	1	42	1	42	1	42	0	2
2	53	0	0	1	111	231	0.9	4.57	0	164	119	2.36	2.12	0	76	0	76	0	37	0	3
2	65	1	0	1	102	143	0.8	4.53	0	156	132	1.55	1.72	0	64	0	64	0	122	0	1
2	49	0	1	1	406	730	2.1	6.29	0	156	145	2.51	1	0	65	0	65	1	61	0	3
2	64	1	0	1	131	252	1.1	3.63	0	157	146	3.26	2.65	0	74	0	74	1	137	0	3
2	64	1	0	1	1136	1967	4.5	3.11	0	156	52	2.61	2.69	0	67	0	67	1	25	0	3
2	52	1	1	0	49	103	1.5	8.04	0	156	63	3.21	4.08	1	6	1	8	0	170	0	3
2	76	0	0	1	55	68	1.3	5.17	0	159	130	2.34	2.08	0	72	0	72	0	84	0	2
2	74	1	0	0	40	65	0.6	4.61	0	158	148	2.52	2.29	1	47	1	56	1	16	0	3
2	55	0	1	1	63	47	1	5.96	1	117	52	3.33	2.98	1	10	1	10	0	108	0	3
2	54	1	0	1	48	107	0.5	5.77	0	156	146	2.61	2.55	1	7	1	7	1	17	0	3
2	52	1	1	1	214	593	2.4	5.31	0	157	144	1.04	1.38	0	109	0	109	0	91	0	3
2	64	1	0	1	430	976	3.7	7.78	0	158	131	3.87	3.04	1	16	1	16	0	100	0	2
2	75	1	0	1	147	210	2.4	3.24	0	156	100	2.07	1.09	0	53	0	53	1	21	0	3
2	54	1	1	0	260	748	2.2	6.73	0	157	133	3	2.77	0	83	0	83	1	63	0	2
2	47	1	0	1	181	342	1.1	5.11	1	156	52	1.44	2.83	1	15	1	15	0	101	0	3
2	45	1	0	1	330	262	0.8	5.67	0	156	145	3.38	3.05	1	12	1	68	1	42	0	3
2	57	1	0	0	152	273	1.9	8.23	0	157	70	4.14	2.24	1	11	1	21	0	145	0	1
2	53	1	0	0	129	196	1.3	6.89	0	155	81	3.08	2.31	1	13	1	13	0	70	0	3
2	45	1	0	1	106	289	1.5	6.75	0	167	113	3.23	2.08	0	48	0	48	1	29	0	2
2	60	1	0	1	49	131	0.8	7.02	0	161	90	3.8	2.82	1	12	0	37	1	61	0	3
2	37	0	0	1	135	347	2.2	6.04	1	156	90	3.25	2.93	0	35	0	35	1	16	0	2
2	51	0	0	0	67	89	0.8	3.86	0	156	149	1.81	1.43	0	63	0	63	0	75	0	3
2	30	1	0	1	56	145	1.6	7.39	1	154	127	3.3	2.51	1	18	0	45	0	76	0	1
2	42	1	0	1	108	278	2.7	8.06	0	157	134	3.65	2.81	1	11	0	49	0	64	0	1
2	51	1	1	0	51	86	1.3	8.23	1	222	52	4.53	3.18	1	11	1	24	0	65	0	1
2	58	0	0	1	99	142	1.2	8.15	0	156	84	3.5	3.23	1	17	1	26	0	74	0	2
2	53	0	0	1	96	152	1.2	6.76	0	157	107	3.75	2.01	1	16	1	16	0	67	0	2
2	54	0	0	1	117	203	1.1	8.02	1	157	114	3.95	2.44	0	59	0	59	1	25	0	3
2	54	1	0	0	787	1675	5.3	8.23	0	156	141	4.73	2.72	1	37	0	37	0	72	0	1
2	52	1	0	1	107	258	1	5.73	0	156	137	3.31	2.25	0	57	0	57	0	72	0	2
2	43	1	1	0	80	149	0.8	7.3	0	177	120	3.57	3.22	1	10	1	20	1	12	0	3
2	55	1	1	0	49	95	1	6.93	0	157	100	3.12	1.99	1	9	1	10	0	70	0	2
2	65	1	0	1	53	87	0.6	6.54	0	156	104	2.63	2.36	0	43	0	43	0	109	0	1
2	54	0	0	0	219	381	1.1	4.2	0	156	130	2.16	3.21	1	5	1	14	0	69	0	3
2	58	1	0	1	61	109	1	6.26	0	155	131	2.55	2.35	1	7	0	47	0	53	0	1
2	49	1	1	0	107	205	0.7	7.98	0	156	109	4.2	4.17	0	47	0	47	0	83	0	3
2	50	1	1	0	41	102	0.7	7.4	1	158	98	3.9	3.19	1	10	1	18	1	18	0	3
2	58	1	0	0	25	20	1	2.87	0	148	137	2.2	1.9	1	14	1	37	1	69	0	3
2	31	1	1	1	321	557	2.2	5.24	1	157	106	4.03	4.07	0	38	0	38	1	21	1	2
2	59	1	0	1	98	125	0.9	6.27	0	156	86	3.26	3.1	1	28	0	53	0	46	0	2
2	63	1	0	1	709	1251	2.5	8.23	0	169	151	4.3	2.37	0	32	0	47	0	48	0	1
2	39	1	0	0	748	2111	2.8	9.23	1	147	100	4.7	1.94	1	10	1	34	0	37	0	3
2	55	1	0	0	87	119	1.1	3.36	0	159	146	1.13	0.38	0	47	0	47	0	35	0	3
2	45	1	0	0	80	216	1.2	5.25	0	156	143	1.93	1.85	1	51	0	51	0	63	0	1
2	60	1	1	0	135	404	0.7	5.59	1	156	135	2.53	3.07	1	28	1	28	0	45	0	2
2	45	1	0	0	57	198	1.2	5.88	0	158	136	3.15	2.35	1	31	0	58	0	49	0	3
2	49	1	0	1	174	811	26.6	2.18	0	166	140	1.87	1.63	0	33	0	63	1	24	0	3
2	55	1	0	1	178	529	0.5	5.53	0	157	133	1.95	1.38	1	15	1	15	1	29	0	3
																		1	31	0	1
																		0	59	0	2
																		0	37	0	3
																		0	57	0	2
																		1	30	0	3
																		1	27	0	1
																		0	43	0	2
																		0	44	0	3
																		0	47	0	2
																		0	47	0	3
																		1	44	0	3
																		1	37	0	1
																		0	38	0	3
																		0	53	0	3
																		0	47	0	2
																		0	39	0	1
																		0	47	0	1
																		0	51	0	1
																		1	40	0	3
																		0	58	0	2
																		0	63	0	1
																		0	57	0	1
